# Supplementary material for: Nucleosome-directed replication origin licensing independent of a consensus DNA sequence
Source: Nat Commun. 2022 Aug 23;13:4947. doi: 10.1038/s41467-022-32657-7 (PMC9399094; doi:10.1038/s41467-022-32657-7)
Supplement: Supplementary file 4 — Supplementary Data 1 [file 41467_2022_32657_MOESM4_ESM.xlsx]

## Sheet: Sheet1
Orc1 peaks				ARSs
chrom	start index	end index			chrom	start index	end index
chrI	17259	17458
chrI	25483	25682
chrI	30862	31061		ARS104	chrI	30946	31183
chrI	42013	42212		ARS105	chrI	41992	42151
chrI	70281	70480		ARS106	chrI	70300	70469
chrI	124538	124737		ARS107	chrI	124349	124597
chrI	159974	160173		ARS109	chrI	159907	160127
chrI	166168	166367
chrI	214904	215103		ARS111	chrI	214888	215644
chrII	6596	6795		ARS201	chrII	6498	6620
chrII	28956	29155		ARS230	chrII	28942	29160
chrII	35981	36180
chrII	63309	63508		ARS202	chrII	63259	63381
chrII	93270	93469		ARS203	chrII	93435	93519
chrII	143616	143815		ARS206	chrII	143658	143745
chrII	170141	170340		ARS207	chrII	170173	170279
chrII	198240	198439		ARS231	chrII	198313	198473
chrII	237805	238004		ARS208	chrII	237787	237900
chrII	254984	255183		ARS209	chrII	254998	255083
chrII	326151	326350		ARS211	chrII	326140	326375
chrII	408022	408221		ARS214	chrII	407953	408068
chrII	486791	486990		ARS216	chrII	486707	486954
chrII	591239	591438
chrII	622730	622929		ARS220	chrII	622671	622939
chrII	704196	704395		ARS222	chrII	704296	704566
chrII	741659	741858		ARS224	chrII	741681	741797
chrII	757400	757599		ARS225	chrII	757437	757667
chrII	792146	792345		ARS228	chrII	792218	792310
chrIII	11322	11521		ARS301	chrIII	11146	11401
chrIII	14628	14827		ARS302	chrIII	14575	14849
chrIII	39418	39617		ARS305	chrIII	39508	39595
chrIII	74300	74499		ARS306	chrIII	74458	74677
chrIII	131900	132099		ARS309	chrIII	132043	132120
chrIII	194217	194416		ARS313	chrIII	194308	194367
chrIII	197606	197805		ARS314	chrIII	197460	197598
chrIII	224778	224977		ARS315	chrIII	224816	225061
chrIII	227934	228133
chrIII	272947	273146		ARS316	chrIII	272852	273095
chrIII	292636	292835		ARS317	chrIII	292638	292694
chrIII	294616	294815		ARS318	chrIII	294820	294901
chrIII	307472	307671
chrIV	46088	46287		ARS404	chrIV	46185	46237
chrIV	86033	86232		ARS405	chrIV	85945	86176
chrIV	212652	212851		ARS409	chrIV	212519	212618
chrIV	253750	253949		ARS410	chrIV	253791	254039
chrIV	316655	316854		ARS412	chrIV	316771	317230
chrIV	329692	329891		ARS413	chrIV	329566	329814
chrIV	427894	428093
chrIV	434971	435170		ARS415	chrIV	434971	435320
chrIV	462496	462695		ARS416	chrIV	462567	462622
chrIV	483906	484105		ARS417	chrIV	484006	484059
chrIV	505440	505639		ARS450	chrIV	505343	505584
chrIV	555295	555494		ARS418	chrIV	555240	555404
chrIV	629223	629422		ARS420	chrIV	628938	629582
chrIV	640087	640286		ARS421	chrIV	640006	640072
chrIV	702761	702960		ARS422	chrIV	702887	703132
chrIV	753161	753360		ARS423	chrIV	753242	753386
chrIV	806001	806200		ARS425	chrIV	806052	806277
chrIV	913903	914102		ARS428	chrIV	913790	914038
chrIV	921533	921732		ARS429	chrIV	921692	921939
chrIV	1016855	1017054		ARS430	chrIV	1016670	1016911
chrIV	1057817	1058016		ARS431	chrIV	1057841	1057951
chrIV	1165982	1166181		ARS453	chrIV	1166067	1166212
chrIV	1240732	1240931		ARS433	chrIV	1240882	1241110
chrIV	1276297	1276496		ARS434	chrIV	1276225	1276452
chrIV	1302646	1302845		ARS435	chrIV	1302689	1302768
chrIV	1353433	1353632
chrIV	1404277	1404476		ARS440	chrIV	1404290	1404524
chrIV	1447304	1447503
chrIV	1461932	1462131		ARS443	chrIV	1461862	1462173
chrIV	1486927	1487126		ARS446	chrIV	1486918	1487161
chrIV	1502737	1502936
chrIV	1524509	1524708
chrV	6325	6524		ARS503	chrV	6378	6453
chrV	93986	94185		ARS508	chrV	93978	94218
chrV	145654	145853		ARS510	chrV	145678	145840
chrV	173766	173965		ARS511	chrV	173700	173864
chrV	212317	212516		ARS512	chrV	212383	212631
chrV	277988	278187		ARS513.7	chrV	278076	278357
chrV	287493	287692		ARS514	chrV	287552	287629
chrV	316466	316665		ARS515	chrV	316600	316807
chrV	353501	353700		ARS516	chrV	353578	353636
chrV	354900	355099
chrV	434500	434699
chrV	438990	439189		ARS518	chrV	438934	439182
chrV	498815	499014		ARS520	chrV	498884	499182
chrV	549381	549580		ARS522	chrV	549566	549814
chrV	569742	569941		ARS523	chrV	569618	569695
chrVI	5240	5439		ARS600	chrVI	5426	5529
chrVI	20648	20847		ARS600.4	chrVI	20702	20900
chrVI	32775	32974		ARS601	chrVI	32473	32995
chrVI	118496	118695		ARS603.5	chrVI	118637	118957
chrVI	127702	127901		ARS604	chrVI	127751	128071
chrVI	135942	136141		ARS605	chrVI	135985	136085
chrVI	191493	191692
chrVI	199391	199590		ARS607	chrVI	199395	199505
chrVI	210265	210464
chrVI	256234	256433		ARS609	chrVI	256277	256431
chrVII	17472	17671
chrVII	64327	64526		ARS702	chrVII	64360	64464
chrVII	111927	112126		ARS704	chrVII	112079	112317
chrVII	163154	163353		ARS707	chrVII	163218	163318
chrVII	286013	286212		ARS714	chrVII	285991	286081
chrVII	352682	352881		ARS716	chrVII	352760	352906
chrVII	421138	421337		ARS718	chrVII	421171	421279
chrVII	485045	485244		ARS719	chrVII	484930	485157
chrVII	508836	509035		ARS720	chrVII	508729	508977
chrVII	574698	574897		ARS722	chrVII	574622	574915
chrVII	659906	660105		ARS727	chrVII	659907	660002
chrVII	777986	778185		ARS729	chrVII	777966	778214
chrVII	834604	834803		ARS731	chrVII	834491	834734
chrVII	857351	857550
chrVII	888320	888519		ARS737	chrVII	888413	888493
chrVII	977600	977799		ARS733	chrVII	977728	977976
chrVII	999394	999593		ARS734	chrVII	999456	999576
chrVII	1063485	1063684
chrVII	1083650	1083849		ARS736	chrVII	1083795	1084863
chrVIII	5164	5363		ARS801	chrVIII	5471	6401
chrVIII	7698	7897		ARS802	chrVIII	7702	7767
chrVIII	45574	45773
chrVIII	62650	62849
chrVIII	64100	64299		ARS805	chrVIII	64296	64371
chrVIII	116211	116410		ARS806	chrVIII	116179	116421
chrVIII	133473	133672		ARS807	chrVIII	133438	133539
chrVIII	168483	168682		ARS809	chrVIII	168549	168723
chrVIII	245722	245921		ARS813	chrVIII	245773	245847
chrVIII	296959	297158		ARS815	chrVIII	297060	297179
chrVIII	359651	359850
chrVIII	392147	392346		ARS818	chrVIII	392180	392395
chrVIII	447718	447917		ARS820	chrVIII	447714	447795
chrVIII	501740	501939		ARS822	chrVIII	501756	501996
chrVIII	535499	535698
chrVIII	556170	556369		ARS824	chrVIII	556001	556331
chrIX	7751	7950		ARS902	chrIX	7470	8793
chrIX	33130	33329
chrIX	73900	74099		ARS907	chrIX	73820	73991
chrIX	136159	136358		ARS911	chrIX	136098	136338
chrIX	175006	175205		ARS912	chrIX	175038	175358
chrIX	196780	196979
chrIX	214590	214789		ARS913	chrIX	214624	214754
chrIX	245654	245853		ARS923	chrIX	245756	245925
chrIX	247580	247779		ARS914	chrIX	247705	247760
chrIX	341913	342112		ARS919	chrIX	341976	342045
chrIX	357067	357266		ARS920	chrIX	357160	357396
chrIX	406331	406530
chrIX	411842	412041		ARS922	chrIX	411935	412011
chrX	7712	7911		ARS1002	chrX	7445	7943
chrX	23771	23970		ARS1004	chrX	23662	24158
chrX	67647	67846		ARS1005	chrX	67663	67736
chrX	99660	99859		ARS1006	chrX	99458	99678
chrX	113816	114015		ARS1007	chrX	113678	113749
chrX	197572	197771
chrX	204500	204699		ARS1008	chrX	204029	204917
chrX	228639	228838		ARS1009	chrX	228552	229043
chrX	337239	337438		ARS1011	chrX	337281	337529
chrX	355336	355535
chrX	374809	375008		ARS1012	chrX	374880	375122
chrX	417144	417343		ARS1014	chrX	417195	417440
chrX	442568	442767		ARS1015	chrX	442556	442965
chrX	540643	540842		ARS1018	chrX	540546	540780
chrX	612832	613031		ARS1019	chrX	612846	613278
chrX	684011	684210		ARS1021	chrX	684009	684098
chrXI	55863	56062		ARS1103	chrXI	55671	55917
chrXI	98245	98444		ARS1125	chrXI	98364	98523
chrXI	152995	153194		ARS1106	chrXI	153020	153135
chrXI	213584	213783		ARS1127	chrXI	213439	213743
chrXI	257837	258036
chrXI	302837	303036
chrXI	329784	329983		ARS1109	chrXI	329682	329930
chrXI	388849	389048		ARS1112	chrXI	388970	389264
chrXI	417148	417347		ARS1113	chrXI	417185	417417
chrXI	448150	448349		ARS1114	chrXI	448020	448254
chrXI	457519	457718
chrXI	462929	463128		ARS1115	chrXI	462699	463742
chrXI	581737	581936		ARS1118	chrXI	581833	582070
chrXI	612337	612536		ARS1120	chrXI	612378	612463
chrXI	642698	642897		ARS1123	chrXI	642727	642973
chrXI	666023	666222
chrXII	11686	11885
chrXII	31522	31721		ARS1202	chrXII	30209	31384
chrXII	76769	76968
chrXII	91442	91641		ARS1206	chrXII	91419	91660
chrXII	156560	156759		ARS1209	chrXII	156648	156884
chrXII	243918	244117
chrXII	289388	289587		ARS1212	chrXII	289315	289444
chrXII	373249	373448		ARS1213	chrXII	373254	373332
chrXII	412900	413099		ARS1215	chrXII	412686	412893
chrXII	450373	450572		ARS1216	chrXII	450485	450725
chrXII	512932	513131		ARS1217	chrXII	512867	513115
chrXII	602919	603118		ARS1218	chrXII	603024	603132
chrXII	659771	659970		ARS1220	chrXII	659884	659935
chrXII	730414	730613
chrXII	745227	745426		ARS1223	chrXII	744943	745179
chrXII	794116	794315		ARS1226	chrXII	794100	794231
chrXII	821950	822149
chrXII	888630	888829		ARS1238	chrXII	888570	888810
chrXII	928138	928337
chrXII	1024078	1024277		ARS1234	chrXII	1024026	1024186
chrXII	1059460	1059659		ARS1235	chrXII	1059439	1059923
chrXII	1064200	1064399
chrXIII	6100	6299
chrXIII	31627	31826		ARS1303	chrXIII	31766	31835
chrXIII	39465	39664		ARS1304	chrXIII	39824	40187
chrXIII	137323	137522		ARS1307	chrXIII	137300	137548
chrXIII	158866	159065		ARS1307.5	chrXIII	158887	159277
chrXIII	183810	184009		ARS1308	chrXIII	183797	183887
chrXIII	262990	263189		ARS1309	chrXIII	263063	263296
chrXIII	286864	287063		ARS1310	chrXIII	286835	286951
chrXIII	370908	371107		ARS1312	chrXIII	371001	371105
chrXIII	372342	372541
chrXIII	432856	433055
chrXIII	503499	503698		ARS1319	chrXIII	503389	503771
chrXIII	535705	535904		ARS1320	chrXIII	535597	535844
chrXIII	554469	554668		ARS1322	chrXIII	553422	554331
chrXIII	611398	611597		ARS1323	chrXIII	611275	611489
chrXIII	634535	634734		ARS1324	chrXIII	634501	634588
chrXIII	688821	689020
chrXIII	758263	758462		ARS1327	chrXIII	758224	758471
chrXIII	805053	805252		ARS1329	chrXIII	805152	805282
chrXIII	815241	815440		ARS1330	chrXIII	815342	815567
chrXIII	837889	838088		ARS1331	chrXIII	837764	837928
chrXIII	897760	897959		ARS1332	chrXIII	897935	897985
chrXIII	916881	917080		ARS1333	chrXIII	917896	918366
chrXIV	7096	7295
chrXIV	61485	61684		ARS1406	chrXIV	61599	61895
chrXIV	89661	89860		ARS1407	chrXIV	89531	89804
chrXIV	169614	169813		ARS1411	chrXIV	169675	169753
chrXIV	196039	196238		ARS1412	chrXIV	196134	196232
chrXIV	250400	250599		ARS1413	chrXIV	250315	250931
chrXIV	279976	280175		ARS1414	chrXIV	279982	280071
chrXIV	321749	321948		ARS1415	chrXIV	321921	322213
chrXIV	412322	412521		ARS1417	chrXIV	412267	412496
chrXIV	449422	449621		ARS1419	chrXIV	449429	449588
chrXIV	499054	499253		ARS1420	chrXIV	498970	499154
chrXIV	546063	546262		ARS1421	chrXIV	546072	546170
chrXIV	561150	561349		ARS1422	chrXIV	561111	561388
chrXIV	569800	569999
chrXIV	609380	609579		ARS1424	chrXIV	609520	609607
chrXIV	632504	632703
chrXIV	635587	635786		ARS1426	chrXIV	635664	635904
chrXIV	738691	738890
chrXIV	764117	764316
chrXV	10953	11152
chrXV	72616	72815		ARS1507	chrXV	72683	72753
chrXV	85228	85427		ARS1508	chrXV	85270	85361
chrXV	113854	114053		ARS1509	chrXV	113885	113983
chrXV	166932	167131		ARS1510	chrXV	166976	167221
chrXV	227512	227711
chrXV	274615	274814
chrXV	277641	277840		ARS1511	chrXV	277530	277778
chrXV	309130	309329		ARS1512	chrXV	309359	309925
chrXV	337402	337601		ARS1513	chrXV	337424	337491
chrXV	354000	354199
chrXV	436801	437000
chrXV	464334	464533
chrXV	566428	566627		ARS1516	chrXV	566410	566643
chrXV	600882	601081		ARS1502	chrXV	600886	600960
chrXV	656639	656838		ARS1519	chrXV	656701	656772
chrXV	681445	681644
chrXV	729859	730058		ARS1521	chrXV	729740	729969
chrXV	783344	783543		ARS1524	chrXV	783345	783563
chrXV	854682	854881
chrXV	874309	874508		ARS1526	chrXV	874251	874412
chrXV	899693	899892
chrXV	908306	908505		ARS1528	chrXV	908296	908544
chrXV	1053902	1054101
chrXV	1083900	1084099
chrXVI	7052	7251
chrXVI	43161	43360		ARS1604	chrXVI	42977	43212
chrXVI	73432	73631		ARS1605	chrXVI	73032	73227
chrXVI	116487	116686		ARS1607	chrXVI	116566	116680
chrXVI	162430	162629		ARS1608	chrXVI	162341	162632
chrXVI	210660	210859
chrXVI	289358	289557		ARS1614	chrXVI	289485	289705
chrXVI	317493	317692
chrXVI	377382	377581
chrXVI	384462	384661		ARS1618	chrXVI	384542	384789
chrXVI	418094	418293		ARS1619	chrXVI	418138	418364
chrXVI	435861	436060
chrXVI	453964	454163
chrXVI	456547	456746		ARS1633	chrXVI	456563	456810
chrXVI	511702	511901		ARS1621	chrXVI	511636	511793
chrXVI	563748	563947		ARS1622	chrXVI	563852	563967
chrXVI	584289	584488
chrXVI	633885	634084		ARS1623	chrXVI	633874	634122
chrXVI	689603	689802
chrXVI	695327	695526		ARS1625	chrXVI	695461	695574
chrXVI	769158	769357
chrXVI	775708	775907
chrXVI	776949	777148		ARS1635	chrXVI	776926	777156
chrXVI	819391	819590		ARS1627	chrXVI	819160	819399
chrXVI	880832	881031		ARS1630	chrXVI	880861	881108
chrXVI	927805	928004
chrXVI	932997	933196		ARS1631	chrXVI	932983	933229
chrXVI	942444	942643		ARS1632	chrXVI	942084	943032
