# Supplementary material for: Nucleosome-directed replication origin licensing independent of a consensus DNA sequence
Source: Nat Commun. 2022 Aug 23;13:4947. doi: 10.1038/s41467-022-32657-7 (PMC9399094; doi:10.1038/s41467-022-32657-7)
Supplement: Supplementary file 6 — Source data [file 41467_2022_32657_MOESM6_ESM.zip]

Archive with 20 entries (19 files):
- Source data/
- __MACOSX/._Source data
- Source data/Source_data_supp_figure_2.xlsx
- __MACOSX/Source data/._Source_data_supp_figure_2.xlsx
- Source data/Source_data_figure_6.xlsx
- __MACOSX/Source data/._Source_data_figure_6.xlsx
- Source data/Source_data_supp_figure_5.xlsx
- __MACOSX/Source data/._Source_data_supp_figure_5.xlsx
- Source data/Source_data_figure_5.xlsx
- __MACOSX/Source data/._Source_data_figure_5.xlsx
- Source data/Source_data_supp_figure_6.xlsx
- __MACOSX/Source data/._Source_data_supp_figure_6.xlsx
- Source data/Source_data_supp_figure_7.xlsx
- __MACOSX/Source data/._Source_data_supp_figure_7.xlsx
- Source data/Source_data_figure_4.xlsx
- __MACOSX/Source data/._Source_data_figure_4.xlsx
- Source data/Source_data_figure_3.xlsx
- __MACOSX/Source data/._Source_data_figure_3.xlsx
- Source data/Source_data_figure_2.xlsx
- __MACOSX/Source data/._Source_data_figure_2.xlsx
