# Supplementary material for: Nucleosome-directed replication origin licensing independent of a consensus DNA sequence
Source: Nat Commun. 2022 Aug 23;13:4947. doi: 10.1038/s41467-022-32657-7 (PMC9399094; doi:10.1038/s41467-022-32657-7)
Supplement: Supplementary file 6 — Source data [file 41467_2022_32657_MOESM6_ESM.zip › Source data/Source_data_supp_figure_2.xlsx]

## Sheet: Supp Fig 2_S6-ORC
Supp Figure 2	S6-ORC

## Sheet: Supp Fig 2_S6-MCM2-7
Supp Figure 2	S6-MCM2-7

## Sheet: Supp Fig 2_Cdc6
Supp Figure 2	Cdc6

## Sheet: Supp Fig 2_Cdt1
Supp Figure 2	Cdt1

## Sheet: Supp Fig2_Xl histone octamer
Supp Figure 2	X.l. histone octamer

## Sheet: Supp Fig2_Sc histone octamer
Supp Figure 2	X.l. histone octamer
