# Supplementary material for: Nucleosome-directed replication origin licensing independent of a consensus DNA sequence
Source: Nat Commun. 2022 Aug 23;13:4947. doi: 10.1038/s41467-022-32657-7 (PMC9399094; doi:10.1038/s41467-022-32657-7)
Supplement: Supplementary file 6 — Source data [file 41467_2022_32657_MOESM6_ESM.zip › Source data/Source_data_figure_6.xlsx]

## Sheet: Fig.6c
Fig.6c
		Nucleosome-bound MCM after High salt wash
		Total MCM	dissociated MCM	stably bound MCM	diffused MCM
	Number	57	23	17	17
	Fraction		0.403509	0.298246	0.298246
