# Supplementary material for: Nucleosome-directed replication origin licensing independent of a consensus DNA sequence
Source: Nat Commun. 2022 Aug 23;13:4947. doi: 10.1038/s41467-022-32657-7 (PMC9399094; doi:10.1038/s41467-022-32657-7)
Supplement: Supplementary file 6 — Source data [file 41467_2022_32657_MOESM6_ESM.zip › Source data/Source_data_supp_figure_5.xlsx]

## Sheet: Sup.Fig.5a
Fig. S5a
		Number (nucleosome foci)
	1	3
	2	3
	3	6
	4	1
	5	4
	6	6
	7	6
	8	4
	9	4
	10	7
	11	2
	12	1
	13	2
	14	1
	15	3
	16	1
	17	1
	18	2
	19	1
	20	1
	21	2
	22	2
	23	1
	24	2
	25	1
	26	4
	27	2
	28	1
	29	2
	30	1
	31	2
	32	1
	33	2
	34	3
	35	2
	36	2
	37	2
	38	1
	39	1
	40	1
	41	2
	42	1
	43	2
	44	3
	45	1
	46	1
	47	2
	48	4
	49	4
	50	3
	51	5
	52	2
	53	4
	54	4
	55	3
	56	4
	57	5
	58	5
	59	6
	60	2

## Sheet: Sup.Fig.5b
Fig. S5b
	Nucleosome cluster
		Fluorescence intensity (arb.units)		Gaussian Fitting
	1	50		Y=0.2*exp(-0.5*((X-1.0)/0.3)^2)
	2	0.666667
	3	1
	4	0.666667
	5	4.16667
	6	1
	7	11.6667
	8	80
	9	0.666667
	10	0.666667
	11	0.833333
	12	0.833333
	13	1
	14	1.33333
	15	0.666667
	16	0.833333
	17	50
	18	0.666667
	19	0.833333
	20	6.66667
	21	0.833333
	22	1.33333
	23	0.833333
	24	1
	25	0.833333
	26	1.33333
	27	10
	28	1.16667
	29	125
	30	0.666667
	31	0.833333
	32	16.6667
	33	50
	34	0.666667
	35	0.833333
	36	0.666667
	37	0.666667
	38	1
	39	1.33333
	40	1.33333
	41	0.833333
	42	0.833333
	43	1.16667
	44	0.666667
	45	1.33333
	46	0.833333
	47	8
	48	3.33333
	49	3.33333
	50	1.66667
	51	1
	52	12.5
	53	1.33333
	54	10
	55	8.33333
	56	5.66667
	57	10
	58	30
	59	9.16667
	60	3.33333
	61	3
	62	1.66667
	63	0.333333
	64	2.5
	65	0.833333
	66	3
	67	28.3333
	68	5.83333
	69	13.3333
	70	0.166667
	71	2.5
	72	4.16667
	73	66.6667
	74	5
	75	5.83333
	76	18
	77	1.66667
	78	2
	79	0.833333
	80	0.666667
	81	3.33333
	82	0.833333
	83	11.6667
	84	1
	85	4.66667
	86	10
	87	30
	88	4.66667
	89	2
	90	9.16667
	91	15
	92	0.5
	93	3
	94	4
	95	1.66667
	96	0.833333
	97	13.3333
	98	2
	99	5
	100	1
	101	16.6667
	102	1.16667
	103	3.33333
	104	5
	105	4.66667
	106	21.6667
	107	6.66667
	108	4.16667
	109	5
	110	1.66667
	111	11.6667
	112	4.16667
	113	9.33333
	114	9.16667
	115	1.66667
	116	6.66667
	117	12.5
	118	2
	119	1.33333
	120	1.66667
	121	1
	122	3.33333
	123	8.33333
	124	5
	125	18.3333
	126	13.3333
	127	4.16667
	128	13.3333
	129	5.5
	130	30
	131	0.5
	132	4.5
	133	4.16667
	134	0.5
	135	2.5
	136	41.6667
	137	2.5
	138	0.333333
	139	2.66667
	140	26.6667
	141	9.33333
	142	25
	143	1.66667
	144	1
	145	1
	146	20.8333
	147	1.33333
	148	55.8333
	149	2.5
	150	66.6667
	151	2.33333
	152	40
	153	50
	154	0.666667
	155	6.66667
	156	2.5
	157	0.666667
