# Supplementary material for: Nucleosome-directed replication origin licensing independent of a consensus DNA sequence
Source: Nat Commun. 2022 Aug 23;13:4947. doi: 10.1038/s41467-022-32657-7 (PMC9399094; doi:10.1038/s41467-022-32657-7)
Supplement: Supplementary file 6 — Source data [file 41467_2022_32657_MOESM6_ESM.zip › Source data/Source_data_figure_5.xlsx]

## Sheet: Fig.5c
Fig.5c
		+ORC
		X.l. Nucleosome	X.l. Nucleosome with MCM
	Number	102	38
	Fraction		0.372549
		-ORC
		X.l. Nucleosome	X.l. Nucleosome with MCM
	Number	14	0
	Fraction		0
		+ORC
		S.c. Nucleosome	S.c. Nucleosome with MCM
	Number	152	64
	Fraction		0.421053
		-ORC
		S.c. Nucleosome	S.c. Nucleosome with MCM
	Number	33	0
	Fraction		0

## Sheet: Fig.5d
Fig.5d
		Total MCM	MCM bound DNA	MCM bound X.l. Nucleosome
	Number	125	36	89
	Fraction		0.288	0.712
		Total MCM	MCM bound DNA	MCM bound X.l. Nucleosome
	Number	170	36	89
	Fraction		0.211765	0.523529

## Sheet: Fig.5e
Fig.5e
		Total X.l. Nuc bound MCM	X.l.Nuc at ARS1 with MCM	n( X.l.Nuc at Non-ARS1 with MCM)
	Number	38	7	31
	Fraction		0.184211	0.815789
		Total S.c. Nuc bound MCM	S.c.Nuc at ARS1 with MCM	MCM bound X.l. Nucleosome
	Number	64	2	62
	Fraction		0.03125	0.96875
