# Supplementary material for: Nucleosome-directed replication origin licensing independent of a consensus DNA sequence
Source: Nat Commun. 2022 Aug 23;13:4947. doi: 10.1038/s41467-022-32657-7 (PMC9399094; doi:10.1038/s41467-022-32657-7)
Supplement: Supplementary file 6 — Source data [file 41467_2022_32657_MOESM6_ESM.zip › Source data/Source_data_supp_figure_6.xlsx]

## Sheet: Fig.5e
SupFig.6c
		Total X.l. Nuc bound ORC	X.l. Nuc bound ORC by 1D search	X.l. Nuc bound ORC by 3D search
	Number	124	37	87
	Fraction		0.298387	0.701613
		Total S.c. Nuc bound MCM	S.c. Nuc bound ORC by 1D search	S.c. Nuc bound ORC by 3D search
	Number	54	3	51
	Fraction		0.0555556	0.944444
