# Supplementary material for: Nucleosome-directed replication origin licensing independent of a consensus DNA sequence
Source: Nat Commun. 2022 Aug 23;13:4947. doi: 10.1038/s41467-022-32657-7 (PMC9399094; doi:10.1038/s41467-022-32657-7)
Supplement: Supplementary file 6 — Source data [file 41467_2022_32657_MOESM6_ESM.zip › Source data/Source_data_supp_figure_7.xlsx]

## Sheet: Fig. 7d
SupFig.7d
		ORC depart from X.l. nucleosome after High salt wash
		n(ORC)	n(departed ORC)	Fraction of departed ORC
	Replicate#1	8	2	0.25
	Replicate#2	16	1	0.0625
	Replicate#3	12	3	0.25
		ORC depart from S.c. nucleosome after High salt wash
		n(ORC)	n(departed ORC)	Fraction of departed ORC
	Replicate#1	15	8	0.533333
	Replicate#2	17	7	0.411765
	Replicate#3	23	15	0.652174
