# Supplementary material for: Nucleosome-directed replication origin licensing independent of a consensus DNA sequence
Source: Nat Commun. 2022 Aug 23;13:4947. doi: 10.1038/s41467-022-32657-7 (PMC9399094; doi:10.1038/s41467-022-32657-7)
Supplement: Supplementary file 6 — Source data [file 41467_2022_32657_MOESM6_ESM.zip › Source data/Source_data_figure_4.xlsx]

## Sheet: Fig.4d
Fig.4d	ORC stably bound nucleosome
		ORC bound X.l. nucleosome				ORC bound S.c. nucleosome
		At ARS1		At Non-ARS1		At ARS1		At Non-ARS1
		bound ORC	stably bound ORC	bound ORC	stably bound ORC	bound ORC	stably bound ORC	bound ORC	stably bound ORC
	Number	31	28	93	86	4	4	50	39
	Fraction		0.903226		0.924731		1		0.78

## Sheet: Fig.4e
Fig.4e
	Fraction(%) of ORC bound X.l. nucleosome	Fraction(%) of ORC bound S.c.nucleosome
	66.6667	80
	100	50
	83.3333	50
	100	100
	75	66.6667
	66.6667	100
	66.6667	100
	50	100
	50	75
	71.4286	100
	50	100
	100	100
	100	100
	100	100
	66.6667	100
	100	100
	100	100
	100
	100
	100
	100
	100
	100
	100
	100
	100
	100
	100
	100
	100
	100
	100
	100
	100
	100
	100
	100
	100
	100
	100
	100
	100
	100
	100
	100
	100
	100
	100
	100
	100
	50
	50
	83.3333
	80
	100
	66.6667
	83.3333
	100
	75
	85.7143
	80
	100
	83.3333
	100
	100
	100
	100
	100
	100
	100
	100
	100
	100
	100
	100
	100
	100
	100
	100
	100
	100
	100
	100
	100
	100
	100
	75
	100
	100
