# Supplementary material for: Nucleosome-directed replication origin licensing independent of a consensus DNA sequence
Source: Nat Commun. 2022 Aug 23;13:4947. doi: 10.1038/s41467-022-32657-7 (PMC9399094; doi:10.1038/s41467-022-32657-7)
Supplement: Supplementary file 6 — Source data [file 41467_2022_32657_MOESM6_ESM.zip › Source data/Source_data_figure_3.xlsx]

## Sheet: Fig. 3c
Fig3c	stably bound MCM
		Total stably bound MCM	MCM at ARS1	MCM at Non-ARS1
	Number	118	16	102
	Fraction	1	0.135593	0.864407

## Sheet: Fig. 3e
Fig3e	Photobleaching steps of MCM
	Photobleaching steps	number (MCM)	Fraction of MCM photobleaching steps
	#1	24	0.510638
	#2	17	0.361702
	#≥3	6	0.12766
	Total	47	1

## Sheet: Fig.3f
Fig.3i	MCM bound DNA
		MCM bound DNA (+ORC)		MCM bound DNA (-ORC)
		Tether	MCM bound tether	Tether	MCM bound tether
	Number	47	36	9	0
	Fraction		0.765957		0

## Sheet: Fig.3i
Fig.3i	MCM after high salt wash
	At Non-ARS1
		n( bound MCM)	n(MCM dissociate after HSW)	n(MCM stably bind after HSW)	n(MCM slide after HSW)
	Number	140	105	22	13
	Fraction of DNA bound MCM after HS	1	0.75	0.157143	0.0928571
	At ARS1
		n( bound MCM)	n(MCM dissociate after HSW)	n(MCM stably bind after HSW)	n(MCM slide after HSW)
	Number	13	4	4	5
	Fraction of DNA bound MCM after HS	1	0.307692	0.307692	0.384615
