# Supplementary material for: Nucleosome-directed replication origin licensing independent of a consensus DNA sequence
Source: Nat Commun. 2022 Aug 23;13:4947. doi: 10.1038/s41467-022-32657-7 (PMC9399094; doi:10.1038/s41467-022-32657-7)
Supplement: Supplementary file 6 — Source data [file 41467_2022_32657_MOESM6_ESM.zip › Source data/Source_data_figure_2.xlsx]

## Sheet: Fig. 2d
Fig2d
		ORC bound DNA +Cdc6
		n(DNA)	n(ORC bound DNA)	Fraction of ORC bound DNA
	Replicate#1	11	9	0.818182
	Replicate#2	7	5	0.714286
	Replicate#3	6	6	1
		ORC bound DNA -Cdc6
		n(DNA)	n(ORC bound DNA)	Fraction of ORC bound DNA
	Replicate#1	7	2	0.285714
	Replicate#2	4	0	0
	Replicate#3	7	4	0.571429

## Sheet: Fig. 2e
Fig2d
		ORC bound DNA at ARS1 +Cdc6				ORC bound DNA at ARS1-Cdc6
		bound ORC	n(stably-bound ORC)			bound ORC	n(stably-bound ORC)
	Number	14	13		Number	3	0
	Fraction		0.928571		Fraction		0
		ORC bound DNA at Non-ARS1 +Cdc6				ORC bound DNA at Non-ARS1-Cdc6
		bound ORC	n(stably-bound ORC)			bound ORC	n(stably-bound ORC)
	Number	63	2		Number	7	0
	Fraction		0.031746		Fraction		0
